# Supplementary material for: RAG-GNN: retrieval-augmented graph neural networks for protein interaction network embeddings
Source: Front Artif Intell. 2026 Jul 10;9:1851917. doi: 10.3389/frai.2026.1851917 (PMC13395942; doi:10.3389/frai.2026.1851917)
Supplement: Supplementary file 2 [file Supplementary_file_2.zip]

Archive with 3 entries (2 files):
- Supplementary-materials-latex/
- Supplementary-materials-latex/RAG-GNN-Supplementary-Materials.tex
- __MACOSX/Supplementary-materials-latex/._RAG-GNN-Supplementary-Materials.tex
